# Supplementary material for: Assessment of Bioactive Compounds under Simulated Gastrointestinal Digestion of Bee Pollen and Bee Bread: Bioaccessibility and Antioxidant Activity
Source: Antioxidants (Basel). 2021 Apr 23;10(5):651. doi: 10.3390/antiox10050651 (PMC8146390; doi:10.3390/antiox10050651)
Supplement: Supplementary file 1 [file antioxidants-10-00651-s001.zip]

Archive with 1 entries (1 files):
- antioxidants-1180355-supplementary.pdf
